# Supplementary material for: Will a government subsidy increase couples’ further fertility intentions? A real-world study from a large-scale online survey in Eastern China
Source: Hum Reprod Open. 2024 Sep 17;2024(4):hoae055. doi: 10.1093/hropen/hoae055 (PMC11484797; doi:10.1093/hropen/hoae055)
Supplement: hoae055_Supplementary_Data [file hoae055_supplementary_data.zip]

Archive with 2 entries (2 files):
- HRO-24-0170-R2-SuppFileS1.docx
- HRO-24-0170-R2-SuppTables1-3 .docx
